# Supplementary material for: Implementing mainstream germline genetic testing in breast cancer across Europe
Source: BJC Rep. 2026 Feb 3;4:3. doi: 10.1038/s44276-025-00202-w (PMC12867965; doi:10.1038/s44276-025-00202-w)
Supplement: Supplementary file 2 — Sup Table 1.Final [file 44276_2025_202_MOESM2_ESM.xlsx]

## Sheet: Hoja1
Supplementary Table 1
1	Whitworth PW et al. Clinical Utility of Universal Germline Genetic Testing for Patients With Breast Cancer. JAMA Netw Open. 2022 Sep 1;5(9):e2232787. doi: 10.1001/jamanetworkopen.2022.32787. PMID: 36136330; PMCID: PMC9500554.
2	Kukafka R et al. Patient and Clinician Decision Support to Increase Genetic Counseling for Hereditary Breast and Ovarian Cancer Syndrome in Primary Care: A Cluster Randomized Clinical Trial. JAMA Netw Open. 2022 Jul 1;5(7):e2222092. doi: 10.1001/jamanetworkopen.2022.22092. PMID: 35849397; PMCID: PMC9294997.
3	Metcalfe KA et al. Rapid Genetic Testing for BRCA1 and BRCA2 Mutations at the Time of Breast Cancer Diagnosis: An Observational Study. Ann Surg Oncol. 2021 Apr;28(4):2219-2226. doi: 10.1245/s10434-020-09160-8. Epub 2020 Sep 28. PMID: 32989658.
4	Teoh V et al. Contralateral Prophylactic Mastectomy in Women with Unilateral Breast Cancer Who Are Genetic Carriers, Have a Strong Family History or Are just Young at Presentation. Cancers (Basel). 2020 Jan 6;12(1):140. doi: 10.3390/cancers12010140. PMID: 31935898; PMCID: PMC7016894.
5	Bergom C et al. The Implications of Genetic Testing on Radiation Therapy Decisions: A Guide for Radiation Oncologists. Int J Radiat Oncol Biol Phys. 2019 Nov 15;105(4):698-712. doi: 10.1016/j.ijrobp.2019.07.026. Epub 2019 Aug 2. PMID: 31381960.
6	Grimmett C et al. Development of Breast Cancer Choices: a decision support tool for young women with breast cancer deciding whether to have genetic testing for BRCA1/2 mutations. Support Care Cancer. 2019 Jan;27(1):297-309. doi: 10.1007/s00520-018-4307-x. Epub 2018 Jun 28. PMID: 29955974.
7	Stenehjem DD et al. Impact of a genetic counseling requirement prior to genetic testing. BMC Health Serv Res. 2018 Mar 7;18(1):165. doi: 10.1186/s12913-018-2957-5. PMID: 29514700; PMCID: PMC5842549.
8	Grimmett C et al. Systematic review of the empirical investigation of resources to support decision-making regarding BRCA1 and BRCA2 genetic testing in women with breast cancer. Patient Educ Couns. 2018 May;101(5):779-788. doi: 10.1016/j.pec.2017.11.016. Epub 2017 Nov 26. PMID: 29225062.
9	Wevers MR et al. Rapid genetic counseling and testing in newly diagnosed breast cancer: Patients' and health professionals' attitudes, experiences, and evaluation of effects on treatment decision making. J Surg Oncol. 2017 Dec;116(8):1029-1039. doi: 10.1002/jso.24763. Epub 2017 Jul 13. PMID: 28703900.
10	Kurian AW et al. Gaps in Incorporating Germline Genetic Testing Into Treatment Decision-Making for Early-Stage Breast Cancer. J Clin Oncol. 2017 Jul 10;35(20):2232-2239. doi: 10.1200/JCO.2016.71.6480. Epub 2017 Apr 12. PMID: 28402748; PMCID: PMC5501363.
11	Chiba A et al. Impact that Timing of Genetic Mutation Diagnosis has on Surgical Decision Making and Outcome for BRCA1/BRCA2 Mutation Carriers with Breast Cancer. Ann Surg Oncol. 2016 Oct;23(10):3232-8. doi: 10.1245/s10434-016-5328-7. Epub 2016 Jun 23. PMID: 27338744; PMCID: PMC5113286.
12	Moreno L et al. Germline BRCA testing is moving from cancer risk assessment to a predictive biomarker for targeting cancer therapeutics. Clin Transl Oncol. 2016 Oct;18(10):981-7. doi: 10.1007/s12094-015-1470-0. Epub 2016 Jan 7. PMID: 26742938.
13	Lokich E et al. Preoperative genetic testing affects surgical decision making in breast cancer patients. Gynecol Oncol. 2014 Aug;134(2):326-30. doi: 10.1016/j.ygyno.2014.05.028. Epub 2014 Jun 5. PMID: 24910453.
14	Sie AS et al. More breast cancer patients prefer BRCA-mutation testing without prior face-to-face genetic counseling. Fam Cancer. 2014 Jun;13(2):143-51. doi: 10.1007/s10689-013-9686-z. PMID: 24068317.
15	Watts KJ et al. How should we discuss genetic testing with women newly diagnosed with breast cancer? Design and implementation of a randomized controlled trial of two models of delivering education about treatment-focused genetic testing to younger women newly diagnosed with breast cancer. BMC Cancer. 2012 Jul 28;12:320. doi: 10.1186/1471-2407-12-320. PMID: 22838957; PMCID: PMC3472271.
16	Charron M et al. Integrating hereditary breast and ovarian cancer genetic counselling and testing into mainstream clinical practice: Legal and ethical challenges. Crit Rev Oncol Hematol. 2022 Oct;178:103797.
17	Percival N et al. The integration of BRCA testing into oncology clinics. Br J Nurs. 2016 Jun 23;25(12):690-4.
18	Kemp Z et al. Evaluation of Cancer-Based Criteria for Use in Mainstream BRCA1 and BRCA2 Genetic Testing in Patients With Breast Cancer. JAMA Netw Open. 2019 May 3;2(5):e194428.
19	Hallowell N et al. Moving into the mainstream: healthcare professionals' views of implementing treatment focused genetic testing in breast cancer care. Fam Cancer. 2019 Jul;18(3):293-301.
20	Grindedal EM et al. Mainstreamed genetic testing of breast cancer patients in two hospitals in South Eastern Norway. Fam Cancer. 2020 Apr;19(2):133-142.
21	Bokkers K et al. The Feasibility of Implementing Mainstream Germline Genetic Testing in Routine Cancer Care-A Systematic Review. Cancers. 2022 Apr;14(4):1059.
22	Beard C et al. Mainstream genetic testing for breast cancer patients: early experiences from the Parkville Familial Cancer Centre. Eur J Hum Genet. 2021 May;29(5):872-880.
23	Scheinberg T et al. Evaluation of a Mainstream Model of Genetic Testing for Men With Prostate Cancer. JCO Oncol Pract. 2021 Feb;17(2):e204-e216.
24	Hamilton JG et al. Uptake and acceptability of a mainstreaming model of hereditary cancer multigene panel testing among patients with ovarian, pancreatic, and prostate cancer. Genet Med. 2021 Nov;23(11):2105-2113.
25	Rumford M et al. Oncologist-led BRCA 'mainstreaming' in the ovarian cancer clinic: A study of 255 patients and its impact on their management. Sci Rep. 2020 Feb 25;10(1):3390.
